# Supplementary material for: Old lake versus young taxa: a comparative phylogeographic perspective on the evolution of Caspian Sea gastropods (Neritidae: Theodoxus)
Source: R Soc Open Sci. 2019 Oct 16;6(10):190965. doi: 10.1098/rsos.190965 (PMC6837181; doi:10.1098/rsos.190965)
Supplement: Appendix A [file rsos190965supp1.xlsx]

## Sheet: Cover
Royal Society Open Science
Appendix A
Old lake vs. young taxa: a comparative phylogeographic perspective on the evolution of Caspian Sea gastropods (Neritidae: Theodoxus)
Arthur F. Sands, Thomas A. Neubauer, Saeid Nasibi, Majid Fasihi Harandi, Vitaliy V. Anistratenko, Thomas Wilke, Christian Albrecht
Appendix A:
Table S1
Table S2
Figure S1

## Sheet: Table S1
Table S1. AMOVA results showing the pairwise Φst values between sampled locations for the Pontocaspian Theodoxus group. mtDNA Φst values are given in section ‘a’ (COI below and 16S above the diagonal) and nDNA (ATPα) is given in section ‘b’. Significant Φst values (P ≤ 0.05), based on corrected P-values, are highlighted in bold.
a	Yerevan	Aknalich	Blue Planet Beach	Pirallahi Island	Masalli	Baba Aman Spring	Shahpol River	Zoeram Spring	Kuryk	Aktau	Saura Canyon	Caspian Sea	Damchik	Astrakhan	Selitrennoye	Volgograd	Volga-Don Canal	Rostov-on-Don	Utlyukskij Liman A	Utlyukskij Liman B
Yerevan	-	0	0.968	1	1	0.952	1	1	1	0.968	1	0.961	1	1	1	1	0.938	0.929	1	1
Aknalich	1	-	0.956	1	1	0.935	1	1	1	0.956	1	0.938	1	1	1	1	0.915	0.904	1	1
Blue Planet Beach	1	1	-	0.084	0	0.833	0.084	0.952	0	0	0	0.04	0	0	0	0	0	0.167	0	0.084
Pirallahi Island	1	1	0	-	0	0.877	0	1	0	0.084	0	0	0	0	0	0	0.084	0.114	0	0
Masalli	0.962	0.948	0.133	0.032	-	0.909	0	1	0	0	0	0.149	0	0	0	0	0	0.222	0	0
Baba Aman Spring	1	1	1	1	0.876	-	0.877	0.909	0.909	0.833	0.909	0.794	0.909	0.909	0.909	0.909	0.769	0.762	0.909	0.877
Shahpol River	1	1	1	1	0.771	1	-	1	0	0.084	0	0	0	0	0	0	0.084	0.114	0	0
Zoeram Spring	1	1	1	1	0.904	1	1	-	1	0.952	1	0.943	1	1	1	1	0.909	0.899	1	1
Kuryk	0.79	0.725	0.732	0.655	0.679	0.831	0.747	0.85	-	0	0	0.149	0	0	0	0	0	0.222	0	0
Aktau	0.913	0.883	0.927	0.9	0.87	0.95	0.923	0.955	0.078	-	0	0.04	0	0	0	0	0	0.167	0	0.084
Saura Canyon	1	1	1	1	0.942	1	1	1	0.453	0.566	-	0.149	0	0	0	0	0	0.222	0	0
Caspian Sea	0.944	0.911	0.951	0.922	0.868	0.967	0.94	0.97	0.043	0.038	0.535	-	0.149	0.149	0.149	0.149	0	0.124	0.149	0
Damchik	1	1	0	0	0.133	1	1	1	0.732	0.927	1	0.951	-	0	0	0	0	0.222	0	0
Astrakhan	1	1	0	0	0.133	1	1	1	0.732	0.927	1	0.951	0	-	0	0	0	0.222	0	0
Selitrennoye	1	1	0	0	0.133	1	1	1	0.732	0.927	1	0.951	0	0	-	0	0	0.222	0	0
Volgograd	1	1	0	0	0.133	1	1	1	0.732	0.927	1	0.951	0	0	0	-	0	0.222	0	0
Volga-Don Canal	1	1	0	0	0.133	1	1	1	0.732	0.927	1	0.951	0	0	0	0	-	0.015	0	0.084
Rostov-on-Don	1	1	0	0	0.133	1	1	1	0.732	0.927	1	0.951	0	0	0	0	0	-	0.222	0.114
Utyukskij Liman A	1	1	1	1	0.667	1	1	1	0.776	0.936	1	0.958	1	1	1	1	1	1	-	0
Utyukskij Liman B	1	1	1	1	0.577	1	1	1	0.708	0.913	1	0.932	1	1	1	1	1	1	0	-
b	Yerevan	Aknalich	Blue Planet Beach	Pirallahi Island	Masalli	Baba Aman Spring	Shahpol River	Zoeram Spring	Kuryk	Aktau	Saura Canyon	Caspian Sea	Damchik	Astrakhan	Selitrennoye	Volgograd	Volga-Don Canal	Rostov-on-Don	Utlyukskij Liman A	Utlyukskij Liman B
Yerevan	-
Aknalich	0.93	-
Blue Planet Beach	0.68	0.438	-
Pirallahi Island	0.883	0.79	0.015	-
Masalli	0.639	0.383	0.083	0.211	-
Baba Aman Spring	0.983	1	0.636	0.871	0.589	-
Shahpol River	0.933	0.901	0.449	0.691	0.378	0.935	-
Zoeram Spring	0.983	1	0.636	0.871	0.589	0	0.935	-
Kuryk	0.819	0.66	0.078	0.227	0.154	0.748	0.533	0.748	-
Aktau	0.783	0.589	0.014	0.01	0.18	0.757	0.582	0.757	0.108	-
Saura Canyon	0.824	0.669	0.016	0.097	0.161	0.771	0.575	0.771	0.001	0.006	-
Caspian Sea	0.78	0.505	0.028	0.096	0.117	0.798	0.575	0.798	0.114	0.043	0.035	-
Damchik	0.668	0.25	0.091	0.289	0.156	0.72	0.538	0.72	0.195	0.12	0.171	0.015	-
Astrakhan	0.688	0.224	0.136	0.369	0.18	0.757	0.582	0.757	0.252	0.182	0.237	0.031	0.044	-
Selitrennoye	0.781	0.532	0.086	0.313	0.126	0.748	0.533	0.748	0.031	0.128	0.064	0.055	0.06	0.094	-
Volgograd	0.729	0.433	0.023	0.189	0.123	0.718	0.52	0.718	0.067	0.027	0.036	0.053	0.006	0.027	0.012	-
Volga-Don Canal	0.715	0.406	0.018	0.17	0.134	0.719	0.529	0.719	0.102	0.015	0.054	0.07	0.017	0.015	0.021	0.047	-
Rostov-on-Don	0.782	0.578	0.005	0.089	0.141	0.74	0.544	0.74	0.019	0.022	0.039	0.03	0.094	0.151	0.031	0.014	0.005	-
Utyukskij Liman A	0.974	1	0.32	0.725	0.261	1	0.847	1	0.187	0.471	0.354	0.523	0.409	0.471	0.187	0.316	0.368	0.34	-
Utyukskij Liman B	0.965	1	0.236	0.622	0.182	1	0.778	1	0.116	0.382	0.268	0.395	0.321	0.382	0.116	0.232	0.281	0.255	0	-

## Sheet: Table S2
Table S2. AMOVA results showing the pairwise Φst values between sampled locations for the southern Iranian Theodoxus group. mtDNA Φst values are given in section ‘a’ (COI below and 16S above the diagonal) and nDNA (ATPα) is given in section ‘b’. Significant Φst values (P ≤ 0.05), based on corrected P-values, are highlighted in bold.
a	Shahrbabak	Harat	Qatruyeh	Poshtekeno Spring	Aspas
Shahrbabak	-	0.333	0	1	1
Harat	0.33	-	0.333	0.561	0.765
Qatruyeh	0	0.33	-	1	1
Poshtekeno Spring	1	0.491	1	-	1
Aspas	1	0.571	1	1	-
b	Shahrbabak	Harat	Qatruyeh	Poshtekeno Spring	Aspas
Shahrbabak	-
Harat	0.177	-
Qatruyeh	0.177	0.053	-
Poshtekeno Spring	0.943	0.687	0.687	-
Aspas	0.768	0.506	0.506	0.85	-

## Sheet: Figure S1
a)
b)
Figure S1. Extended Bayesian skyline plots (EBSPs) for a) Pontocaspian phylogroup V and b) Pontocaspian phylogroup VI.
